# Supplementary material for: Small Molecule Drug C381 Attenuates Brain Vascular Damage Following Repetitive Mild Traumatic Injury
Source: Neurotrauma Rep. 2024 Oct 22;5(1):1016–26. doi: 10.1089/neur.2024.0060 (PMC11499285; doi:10.1089/neur.2024.0060)
Supplement: Supplementary File S1 [file neur.2024.0060_supplementarydatas1.xlsx]

## Sheet: mTBI+Veh vs Sham
DEGs: (mTBI+Veh) vs (Sham)
	baseMean	log2FoldChange	lfcSE	stat	pvalue	padj
Hif3a	119.531	-1.23584	0.172398	-7.16854	7.58E-13	1.11E-08
Tek	189.355	0.938287	0.133681	7.01886	2.24E-12	1.64E-08
C4b	1167.03	1.14964	0.167147	6.87802	6.07E-12	2.97E-08
Slco1a4	517.217	0.856979	0.127356	6.729	1.71E-11	6.28E-08
Dapk1	3507.94	-0.284777	0.0446832	-6.37325	1.85E-10	5.08E-07
Nxpe4	172.044	0.710996	0.111863	6.35595	2.07E-10	5.08E-07
Bcl11b	3711.36	-0.319539	0.0522383	-6.11694	9.54E-10	2.00E-06
Kif26a	179.527	0.709888	0.116446	6.09627	1.09E-09	2.00E-06
Setbp1	925.337	-0.403125	0.0667778	-6.03681	1.57E-09	2.57E-06
Adgrf5	478.574	0.746236	0.124633	5.98747	2.13E-09	3.13E-06
Pltp	518.763	1.29353	0.216738	5.96818	2.40E-09	3.21E-06
Kdr	207.927	0.878434	0.148868	5.90077	3.62E-09	4.43E-06
Gnai2	2979.67	0.244898	0.041661	5.87836	4.14E-09	4.69E-06
Cldn5	492.208	0.774318	0.132848	5.82862	5.59E-09	5.48E-06
Itpka	4423.21	-0.213719	0.0366388	-5.83312	5.44E-09	5.48E-06
Lingo3	897.478	-0.448411	0.077079	-5.81755	5.97E-09	5.49E-06
Nos3	139.172	0.982922	0.169313	5.80534	6.42E-09	5.56E-06
Itm2a	632.352	0.625441	0.1097	5.70136	1.19E-08	9.71E-06
Gfap	8523.86	0.452379	0.0804495	5.62315	1.88E-08	1.38E-05
Gm2115	777.2	-0.537636	0.095511	-5.62905	1.81E-08	1.38E-05
Fmnl3	206.034	0.579778	0.103919	5.57913	2.42E-08	1.69E-05
Ushbp1	73.2553	0.95945	0.173406	5.53296	3.15E-08	2.10E-05
Scn3b	5240.08	-0.249495	0.0454063	-5.49472	3.91E-08	2.50E-05
Dock6	444.519	0.431611	0.0788807	5.4717	4.46E-08	2.73E-05
Klf2	135.37	0.972017	0.181547	5.35409	8.60E-08	5.06E-05
Acap2	3085.85	-0.266083	0.0498106	-5.3419	9.20E-08	5.20E-05
Trp73	95.7274	0.905103	0.169909	5.32699	9.99E-08	5.44E-05
Laptm5	531.675	0.336198	0.0642877	5.22959	1.70E-07	8.92E-05
Lama5	225.321	0.909332	0.174996	5.1963	2.03E-07	0.000103084
She	55.8919	0.995472	0.194934	5.10671	3.28E-07	0.000160681
Slc35f3	823.723	-0.299381	0.0587536	-5.09554	3.48E-07	0.000164957
Lsr	113.471	0.7568	0.148929	5.08162	3.74E-07	0.00017197
Fzd6	142.854	0.804858	0.15934	5.0512	4.39E-07	0.000195636
Myo10	905.089	0.294885	0.0584782	5.04265	4.59E-07	0.000198568
C130074G19Rik	169.365	0.836078	0.166502	5.02143	5.13E-07	0.000215487
Ldlr	333.19	0.634882	0.127622	4.97473	6.53E-07	0.000266893
Kbtbd11	5277.73	-0.24288	0.0489342	-4.9634	6.93E-07	0.000275302
Rab11fip1	43.8383	1.60439	0.324863	4.93867	7.87E-07	0.000304383
Id3	474.633	0.43777	0.0888582	4.92662	8.37E-07	0.000315463
Dlg3	4871.6	-0.159665	0.0325935	-4.89866	9.65E-07	0.000354727
Nedd4l	3464.14	-0.278878	0.057115	-4.88274	1.05E-06	0.000373775
Add2	8779.66	-0.228988	0.0469356	-4.87876	1.07E-06	0.000373775
C3	17.8366	2.17832	0.448714	4.85458	1.21E-06	0.00041256
Cd44	86.8604	0.936359	0.193413	4.84124	1.29E-06	0.000431227
Neat1	2114.64	0.711882	0.14784	4.81522	1.47E-06	0.000480484
Mmp15	413.865	0.414587	0.0862932	4.8044	1.55E-06	0.000493699
Ttc21a	44.459	1.59713	0.332659	4.8011	1.58E-06	0.000493699
Cdh5	152.802	0.901514	0.189367	4.76067	1.93E-06	0.000591114
Klf9	3263.7	-0.265696	0.0561748	-4.72982	2.25E-06	0.000674399
Lyz2	125.761	1.03501	0.219403	4.7174	2.39E-06	0.00070254
Gfra2	703.704	-0.260021	0.0552226	-4.7086	2.49E-06	0.000719173
Osbp2	1853.72	-0.226449	0.0481796	-4.70011	2.60E-06	0.00072142
Kcnd2	2067.31	-0.227606	0.0484153	-4.70112	2.59E-06	0.00072142
Ablim3	716.19	-0.242961	0.0518031	-4.69009	2.73E-06	0.000730148
Sh2d3c	292.192	0.48914	0.104288	4.69025	2.73E-06	0.000730148
Sox9	627.568	0.404018	0.0863902	4.67666	2.92E-06	0.000752248
St6galnac2	66.8204	1.29433	0.276735	4.67717	2.91E-06	0.000752248
Nes	169.206	0.745339	0.160168	4.65348	3.26E-06	0.000827477
Lefty1	208.442	-0.457945	0.099311	-4.61122	4.00E-06	0.000997707
Emcn	64.07	0.83782	0.182758	4.58431	4.55E-06	0.00109804
Lamb2	588.352	0.496511	0.108241	4.58707	4.50E-06	0.00109804
Snx25	887.171	-0.249934	0.0547054	-4.56873	4.91E-06	0.00116379
Tie1	146.141	0.7813	0.171224	4.56304	5.04E-06	0.00117685
Iqgap1	541.579	0.557671	0.12366	4.50972	6.49E-06	0.00149146
Ets1	212.295	0.497861	0.110826	4.49229	7.05E-06	0.00159406
Slc9a3r2	596.794	0.335308	0.0750098	4.47019	7.81E-06	0.00173787
Ppapdc2	1069.69	-0.224349	0.0502194	-4.46738	7.92E-06	0.00173787
Adgre5	137.952	0.591757	0.133329	4.43832	9.07E-06	0.00196062
Flt1	485.296	0.940783	0.212334	4.43068	9.39E-06	0.00197801
8430419L09Rik	4692.55	-0.139184	0.0314173	-4.43017	9.42E-06	0.00197801
Lrrtm4	739.497	-0.317247	0.071898	-4.41246	1.02E-05	0.00208738
Klk6	13.2077	2.05366	0.465151	4.41505	1.01E-05	0.00208738
Mri1	305.944	0.365781	0.0831123	4.40104	1.08E-05	0.00217017
Lef1	69.6135	0.863903	0.196786	4.39007	1.13E-05	0.00225171
Stra6	232.205	0.603836	0.137925	4.378	1.20E-05	0.00234833
Ndst4	250.655	-0.707941	0.162313	-4.36157	1.29E-05	0.00249851
Sp100	33.3742	1.08858	0.250599	4.34391	1.40E-05	0.00260644
Grn	1046.46	0.222604	0.051343	4.33563	1.45E-05	0.00260644
Fkbp5	1257.93	-0.277049	0.0638282	-4.34055	1.42E-05	0.00260644
Slc12a5	12047.9	-0.151246	0.0348085	-4.3451	1.39E-05	0.00260644
Alpl	105.7	0.797516	0.18374	4.34047	1.42E-05	0.00260644
Pxn	911.633	0.243659	0.0561834	4.33684	1.45E-05	0.00260644
Celsr1	226.076	0.444993	0.102803	4.32859	1.50E-05	0.00265873
Arhgap12	1345.29	-0.313895	0.0726168	-4.32262	1.54E-05	0.0026982
Eml3	277.813	0.394941	0.0914537	4.31848	1.57E-05	0.0026982
Kcnb1	3590.45	-0.19475	0.0451071	-4.31751	1.58E-05	0.0026982
Cables1	359.102	-0.452074	0.104813	-4.31313	1.61E-05	0.00270989
Mras	3767.33	-0.153074	0.0355038	-4.31147	1.62E-05	0.00270989
Rd3	11.6792	2.93691	0.687902	4.26937	1.96E-05	0.00320279
Nrbp2	2216.86	0.250489	0.0586495	4.27096	1.95E-05	0.00320279
Vasn	260.877	0.422965	0.0995133	4.25034	2.13E-05	0.00344915
Fat3	1578.77	-0.311075	0.0734274	-4.2365	2.27E-05	0.00362886
Mylip	402.835	-0.395825	0.0935155	-4.23272	2.31E-05	0.0036506
Sipa1l2	1725.02	-0.297157	0.070305	-4.22669	2.37E-05	0.00371
Wipf3	9295.06	-0.305769	0.0724136	-4.22253	2.42E-05	0.00373931
Ddr1	1623.72	0.311388	0.0738429	4.21689	2.48E-05	0.00379405
Mmp14	301.242	0.406673	0.0968559	4.19875	2.68E-05	0.00406882
Fam84a	1920.58	-0.284074	0.0680285	-4.17582	2.97E-05	0.00436618
Ptprj	3101.88	-0.235739	0.0564362	-4.17708	2.95E-05	0.00436618
Msx1	47.3444	1.58648	0.379735	4.17786	2.94E-05	0.00436618
Cdk17	3454.19	-0.180331	0.0432322	-4.17122	3.03E-05	0.00441117
Cx3cl1	10977.7	-0.115156	0.0276475	-4.16517	3.11E-05	0.00448532
Pdzd2	1081.39	-0.373292	0.0900483	-4.14547	3.39E-05	0.00479778
Gtf2ird1	364.808	0.358079	0.0863811	4.14533	3.39E-05	0.00479778
4933409K07Rik	46.6723	-0.821256	0.198362	-4.14019	3.47E-05	0.00481994
Ehd2	138.998	0.72237	0.174489	4.13991	3.47E-05	0.00481994
Bcam	199.103	0.797362	0.192724	4.13733	3.51E-05	0.00482883
St8sia1	1198.63	-0.218744	0.0529924	-4.12784	3.66E-05	0.00498598
Slc16a1	713.323	0.311599	0.0758193	4.10976	3.96E-05	0.00534328
Lcn2	39.4227	-6.60725	1.60924	-4.10582	4.03E-05	0.00538573
Nid2	82.7292	1.52033	0.370677	4.10151	4.10E-05	0.00539136
Msn	460.426	0.426754	0.10405	4.10142	4.11E-05	0.00539136
Acvrl1	138.895	0.693797	0.169808	4.08577	4.39E-05	0.00571675
Dclk1	12599.7	-0.170141	0.0417189	-4.07826	4.54E-05	0.00575683
Oasl2	42.0052	1.02627	0.251625	4.07857	4.53E-05	0.00575683
Spon1	2194.93	-0.191731	0.0470152	-4.07806	4.54E-05	0.00575683
Pald1	338.764	0.318513	0.0782172	4.07216	4.66E-05	0.00580453
S100a6	129.594	0.557059	0.136757	4.07334	4.63E-05	0.00580453
9130024F11Rik	121.222	-0.545485	0.134582	-4.05318	5.05E-05	0.00620522
Atp2a3	139.586	0.558513	0.137814	4.05266	5.06E-05	0.00620522
Appl2	1679	0.168129	0.041508	4.05051	5.11E-05	0.00621086
Ksr1	2245.21	-0.299772	0.0740628	-4.04754	5.18E-05	0.00622277
Ano6	631.995	0.282092	0.0697582	4.04386	5.26E-05	0.00622277
Itpripl2	123.358	0.577056	0.142749	4.04245	5.29E-05	0.00622277
Cgnl1	307.321	1.87884	0.464514	4.04475	5.24E-05	0.00622277
2010300C02Rik	8217.95	-0.223899	0.0554723	-4.03623	5.43E-05	0.00633912
Ap2b1	8481.13	-0.166681	0.041338	-4.03214	5.53E-05	0.00639967
Sorbs3	454.808	0.473003	0.117595	4.02232	5.76E-05	0.00662039
Cfap126	25.4186	1.69102	0.421546	4.01148	6.03E-05	0.00687826
Tacc1	2731.04	-0.181379	0.0453229	-4.00193	6.28E-05	0.00710675
Vwa3a	265.344	0.420209	0.105088	3.99864	6.37E-05	0.00715127
H2-T23	119.651	0.589648	0.147896	3.98692	6.69E-05	0.00740084
Rin2	470.243	-0.290318	0.0727988	-3.98795	6.66E-05	0.00740084
Hsph1	6299.17	-0.209013	0.0524855	-3.98229	6.83E-05	0.00749005
Mecom	28.0628	1.23711	0.310929	3.97875	6.93E-05	0.00754614
Bcr	3459.18	-0.183919	0.0462866	-3.97349	7.08E-05	0.00765808
Esam	190.753	0.569509	0.143672	3.96395	7.37E-05	0.0079126
Gpd1	2702.83	-0.21174	0.0534775	-3.95943	7.51E-05	0.00800569
Abca4	119.934	2.90962	0.735428	3.95637	7.61E-05	0.00805055
Ccdc43	448.125	-0.270277	0.0683472	-3.95447	7.67E-05	0.00805684
Sowaha	3394.26	-0.195688	0.0495368	-3.95036	7.80E-05	0.00813818
Wwtr1	304.238	0.377288	0.095706	3.94216	8.08E-05	0.00836238
Col18a1	114.17	0.909533	0.230891	3.93924	8.17E-05	0.00840568
Zic3	29.4829	1.18818	0.301907	3.93558	8.30E-05	0.0084753
Mfsd6	2082.34	-0.142133	0.0362188	-3.9243	8.70E-05	0.00852729
Rgs5	551.265	0.4516	0.114868	3.93146	8.44E-05	0.00852729
Tcf20	2451.25	-0.206702	0.0526312	-3.92737	8.59E-05	0.00852729
Ets2	1461.04	-0.185452	0.0472255	-3.92695	8.60E-05	0.00852729
Clic5	86.6154	0.6025	0.153497	3.92516	8.67E-05	0.00852729
Dgat2	1727.91	-0.186131	0.0474114	-3.92587	8.64E-05	0.00852729
Pkp2	849.101	-0.280996	0.0716468	-3.92195	8.78E-05	0.00854361
Rgs12	838.416	0.230429	0.0587731	3.92065	8.83E-05	0.00854361
Paqr8	2799.89	-0.266202	0.0680453	-3.91212	9.15E-05	0.00873593
Rfx4	228.826	0.344135	0.0879412	3.91324	9.11E-05	0.00873593
Dsp	1178.34	-0.53043	0.135963	-3.90127	9.57E-05	0.00900696
Cd93	114.459	0.740419	0.189735	3.90238	9.52E-05	0.00900696
Calb1	2152.51	-0.189819	0.0486706	-3.90007	9.62E-05	0.00900696
Iqgap2	2146.22	-0.302704	0.0777102	-3.89529	9.81E-05	0.00912841
Ctss	822.846	0.292605	0.0751711	3.89252	9.92E-05	0.00917524
Slc4a5	96.4372	4.46808	1.14974	3.88617	0.000101836	0.00935939
Syt16	1142.84	-0.197567	0.0510115	-3.87298	0.000107511	0.00981959
Il10rb	113.238	0.618749	0.159887	3.86991	0.000108876	0.00988288
Sox13	125.368	0.478304	0.123692	3.86689	0.000110233	0.00990907
Fermt2	1410.73	0.15471	0.0400153	3.86627	0.000110513	0.00990907
Ctsh	156.532	0.563498	0.145885	3.86261	0.000112182	0.00999779
Ptprb	500.142	0.820764	0.212906	3.85506	0.000115701	0.0101896
Itpripl1	38.8367	1.42632	0.369989	3.85502	0.00011572	0.0101896
Pld2	486.272	0.247302	0.0642347	3.84997	0.00011813	0.0103399
Dip2c	1961.78	-0.192687	0.0501064	-3.84556	0.000120278	0.010381
Tbc1d1	708.508	-0.296701	0.0771721	-3.84466	0.000120718	0.010381
Flt3l	75.5573	0.611262	0.158966	3.84524	0.000120434	0.010381
Bsg	6567.59	0.273513	0.0712239	3.84018	0.000122942	0.0104501
Arhgap44	2777.03	-0.13316	0.0346684	-3.84095	0.00012256	0.0104501
C77080	272.362	0.531741	0.13854	3.83816	0.000123958	0.0104503
Ccdc153	49.3858	1.04105	0.271294	3.83736	0.000124366	0.0104503
Ankrd63	477.941	-0.332825	0.0869421	-3.82813	0.000129122	0.0107883
Zfp185	79.152	1.13804	0.297629	3.82368	0.000131477	0.010923
Slc16a2	1079.37	0.370016	0.0969456	3.81674	0.000135226	0.0111714
Cfap44	191.556	0.638659	0.167938	3.80294	0.00014299	0.011617
Ccdc146	17.453	1.56905	0.412355	3.80508	0.000141756	0.011617
Map7d2	3023.1	-0.187217	0.0492288	-3.80299	0.000142959	0.011617
Capg	33.3072	0.99768	0.262559	3.79984	0.000144792	0.0116987
Cyyr1	20.8013	1.50513	0.396284	3.79811	0.000145803	0.011716
Abca8a	242.633	0.426309	0.112294	3.79636	0.000146836	0.0117349
Cav1	184.938	0.493846	0.130424	3.78646	0.000152807	0.012141
Folr1	83.8276	4.09258	1.0812	3.78523	0.000153569	0.012141
Piezo1	101.026	0.86882	0.229701	3.78239	0.000155331	0.0122147
1500015O10Rik	122.082	3.43981	0.910257	3.77895	0.000157493	0.0122812
Cntnap5b	167.978	-0.468785	0.12407	-3.77839	0.000157848	0.0122812
Myh10	5354.26	-0.146092	0.0387412	-3.77098	0.000162611	0.01234
Fam107a	5838.03	-0.267128	0.0708432	-3.77069	0.000162798	0.01234
Car9	11.4502	1.73086	0.458918	3.77161	0.000162195	0.01234
Man2b1	1007.51	0.209372	0.0554965	3.77272	0.000161479	0.01234
Calml4	30.9127	3.09785	0.821221	3.77225	0.000161781	0.01234
Caskin2	511.511	0.246302	0.0653576	3.76853	0.000164212	0.0123833
Mal2	3078.53	-0.201811	0.0535913	-3.76574	0.00016606	0.0123955
Maml2	419.077	-0.458792	0.121821	-3.76611	0.000165812	0.0123955
Cd63	923.273	0.413483	0.109868	3.76345	0.000167585	0.0124462
Rasgrp3	192.728	0.423895	0.112784	3.75847	0.000170954	0.0126326
Elfn1	593.617	-0.234788	0.0625017	-3.7565	0.000172308	0.0126689
Ppp1r16b	2967.69	-0.223219	0.0595452	-3.74872	0.000177737	0.0130031
Grm2	1336.64	-0.318974	0.085126	-3.74708	0.000178908	0.0130239
Vim	720.94	0.771018	0.205932	3.74405	0.00018108	0.0130907
Wdr6	3096.58	0.283336	0.0756912	3.74332	0.000181606	0.0130907
Unc93b1	265.969	0.412939	0.110449	3.73871	0.000184964	0.0132678
Cblb	747.602	-0.265101	0.0710069	-3.73345	0.000188876	0.0134701
Plekha2	715.019	-0.402351	0.107798	-3.73246	0.000189617	0.0134701
Sertm1	1582.45	-0.163495	0.0438506	-3.72846	0.000192656	0.0136203
Abcb1a	393.04	0.807136	0.217134	3.71722	0.000201424	0.014172
Eps8l1	136.132	-1.24709	0.335753	-3.7143	0.000203769	0.0142687
Tril	1072.41	0.213382	0.0574821	3.71215	0.000205506	0.0143221
Syndig1	514.646	-0.31477	0.0848739	-3.70868	0.000208345	0.0144515
Epha10	964.172	-0.299333	0.0807381	-3.70745	0.000209353	0.0144532
Gabra1	4833.73	-0.248462	0.0670505	-3.7056	0.000210894	0.0144916
Dock10	1816.39	-0.325294	0.0879601	-3.6982	0.00021713	0.014821
Eng	211.425	0.634126	0.1715	3.69753	0.000217704	0.014821
Sphkap	5632.24	-0.297801	0.0806807	-3.6911	0.000223285	0.0149903
Socs5	2206.26	-0.124019	0.0336096	-3.68998	0.000224268	0.0149903
Thsd1	61.1296	0.782752	0.212026	3.69177	0.000222703	0.0149903
Pgbd5	4720.22	-0.145625	0.0394437	-3.69198	0.000222511	0.0149903
Sgms2	68.3369	1.50452	0.408398	3.68396	0.000229635	0.0152795
Ppig	1437.02	-0.171223	0.0465418	-3.67891	0.00023423	0.0153766
Ltbp4	1489.21	0.197546	0.0536789	3.68014	0.000233102	0.0153766
Ccdc114	73.4516	0.646629	0.175742	3.67943	0.00023376	0.0153766
Cobll1	191.841	0.616731	0.167693	3.67775	0.000235302	0.0153783
Plk2	3794.08	-0.210261	0.0572331	-3.67376	0.000239009	0.0155155
Klf4	63.1547	1.01606	0.276613	3.67322	0.000239512	0.0155155
Lag3	121.007	0.502405	0.136894	3.67002	0.000242532	0.0156111
Tgfb1	85.3526	0.557217	0.151855	3.66941	0.00024311	0.0156111
Tbc1d2	100.666	0.812675	0.221606	3.6672	0.000245218	0.015678
Akap5	1627.56	-0.191776	0.0523645	-3.66232	0.00024994	0.0159107
Lama2	289.883	0.350409	0.0960238	3.64919	0.000263073	0.0164267
Ifi27	551.924	0.372502	0.102093	3.64864	0.000263631	0.0164267
Slc12a7	117.71	0.661067	0.181163	3.64901	0.00026325	0.0164267
Pdgfrb	423.914	0.36327	0.0994727	3.65196	0.000260251	0.0164267
Crb2	138.863	0.818689	0.224301	3.64996	0.000262283	0.0164267
Eif2ak2	93.3656	0.501791	0.137894	3.63895	0.00027375	0.0167033
Fbxw7	2785.72	-0.148272	0.0407035	-3.64274	0.000269752	0.0167033
Kcna2	3856.25	-0.144946	0.0398254	-3.63954	0.000273124	0.0167033
A2m	100.728	1.52754	0.419452	3.64177	0.000270774	0.0167033
Amotl1	436.22	0.341073	0.0937028	3.63994	0.000272702	0.0167033
Nav3	1049.62	-0.227124	0.0625196	-3.63285	0.000280309	0.0169627
Arhgef5	47.5959	1.08608	0.298932	3.6332	0.000279931	0.0169627
Eif4a2	11415.8	-0.0909784	0.0250638	-3.62987	0.000283561	0.0170195
Cd151	341.383	0.371393	0.102291	3.63075	0.0002826	0.0170195
Pou3f1	1528.09	-0.327994	0.0904291	-3.62709	0.000286637	0.0171341
Hivep2	5951.97	-0.147568	0.0407056	-3.62524	0.000288692	0.0171871
Otx2	56.3656	3.68458	1.01695	3.62316	0.000291031	0.0172565
Catip	40.9119	1.03457	0.285814	3.61972	0.000294923	0.0173474
Stom	215.845	0.402015	0.111032	3.62071	0.000293797	0.0173474
Col4a3	19.556	1.95499	0.540971	3.61386	0.000301669	0.017641
Ina	2654.07	-0.157557	0.0436046	-3.61331	0.000302315	0.017641
Hes5	220.463	0.501341	0.13894	3.60831	0.000308195	0.0178426
Kank2	210.083	0.540693	0.149814	3.60908	0.00030728	0.0178426
Col4a5	118.189	0.861695	0.239169	3.60287	0.000314718	0.0181487
Magi2	2119.85	-0.173489	0.0481759	-3.60116	0.000316806	0.0181978
Efhc1	21.5074	1.13853	0.317667	3.58404	0.000338316	0.0192884
BC026585	106.895	0.554163	0.154623	3.58397	0.000338416	0.0192884
Elavl1	1558.46	-0.153479	0.0429366	-3.57456	0.000350823	0.0199183
Arhgap39	3505.36	-0.207135	0.0580052	-3.57097	0.000355663	0.0201155
Clic1	130.039	0.477311	0.133869	3.56552	0.000363139	0.0204454
Mertk	594.549	-0.300168	0.0842056	-3.5647	0.000364277	0.0204454
Dennd5b	1373.96	-0.217701	0.0610929	-3.56344	0.000366033	0.0204658
Hlx	10.5661	1.65479	0.466153	3.54989	0.000385398	0.0206083
Utrn	802.213	0.37425	0.1054	3.55077	0.000384102	0.0206083
Srebf1	1058.87	0.290936	0.08194	3.5506	0.000384357	0.0206083
Hlf	2591.24	-0.245367	0.0690206	-3.55498	0.000378012	0.0206083
Ecm2	139.917	0.558373	0.1572	3.55199	0.000382334	0.0206083
AU021092	34.7343	0.871973	0.245076	3.55797	0.000373731	0.0206083
Rsph1	68.7642	1.06799	0.300604	3.55282	0.000381118	0.0206083
Dlgap1	12696.4	-0.141639	0.0397945	-3.55926	0.000371901	0.0206083
Flnc	65.3556	0.843751	0.237303	3.55558	0.000377143	0.0206083
Slco1c1	858.748	0.659743	0.185762	3.55156	0.000382959	0.0206083
Zfp827	849.136	-0.192102	0.0540702	-3.55282	0.000381132	0.0206083
Col5a3	90.5289	0.659412	0.185619	3.5525	0.000381584	0.0206083
Klhl29	1339.87	-0.208755	0.0588534	-3.54703	0.000389598	0.0206628
Kcne2	66.8758	3.85778	1.08782	3.54633	0.000390633	0.0206628
Abhd14b	319.209	0.377803	0.106504	3.54729	0.00038921	0.0206628
Rasal2	2128.44	-0.236098	0.0667804	-3.53545	0.000407086	0.0213672
Zfp366	30.0257	1.21316	0.343311	3.53371	0.000409763	0.0213672
Trem2	192.608	0.414237	0.117196	3.53458	0.000408431	0.0213672
Zbtb40	318.898	-0.413926	0.117046	-3.53644	0.000405564	0.0213672
Tmem204	96.6107	0.598747	0.169544	3.53151	0.000413193	0.02147
Heyl	61.0549	0.651109	0.18458	3.52752	0.000419473	0.0217195
Sod3	213.708	0.499264	0.141582	3.52632	0.000421376	0.0217415
AI464131	722.042	-0.180954	0.0514331	-3.51825	0.000434407	0.0223355
Clic6	274.092	3.64585	1.03697	3.51588	0.0004383	0.0224571
Ptpn14	379.544	0.390258	0.111131	3.51168	0.00044529	0.0227181
Grem1	48.0337	-0.724546	0.206367	-3.51097	0.000446482	0.0227181
Rgl1	1989.19	-0.177321	0.0505374	-3.50871	0.000450294	0.0227966
Tspan13	4558.38	-0.123778	0.0352822	-3.50821	0.000451126	0.0227966
Dst	8558.55	-0.1582	0.0451138	-3.50668	0.000453733	0.0228498
Tgfb1i1	131.777	0.426106	0.121671	3.5021	0.000461606	0.0231669
Tmem150c	1230.09	-0.155003	0.0442815	-3.5004	0.000464567	0.0232363
Rela	388.018	0.245171	0.0700802	3.49843	0.000467997	0.0233285
Ttr	9437.14	4.21785	1.20603	3.49731	0.000469975	0.0233479
Dhrs3	258.246	0.33331	0.0954065	3.49358	0.000476589	0.0235968
Slco2b1	339.547	0.329612	0.0944251	3.49073	0.000481701	0.0237698
Gabrb2	3933.35	-0.19621	0.0562812	-3.48624	0.00048987	0.0240921
Arpc2	4518.45	-0.14091	0.040431	-3.48519	0.000491791	0.0241059
Ablim1	1937.08	0.156186	0.0448459	3.48273	0.00049632	0.0242471
Ube2g2	1204.31	-0.187012	0.0537373	-3.48012	0.000501194	0.0244041
Trpc6	486.058	-0.359552	0.103549	-3.4723	0.000516028	0.0250435
Cd24a	172.772	0.433406	0.125012	3.46691	0.000526473	0.0251357
Plcl2	1081	-0.192156	0.0554071	-3.46807	0.000524211	0.0251357
Prkg1	374.171	-0.276249	0.0796557	-3.46804	0.000524277	0.0251357
Myl9	199.41	0.656068	0.189069	3.46999	0.000520485	0.0251357
Adgrg1	1451.54	0.232855	0.067164	3.46696	0.000526373	0.0251357
Spata6	57.2133	0.675103	0.194943	3.46308	0.000534033	0.0253575
Lrrn1	1810.91	-0.202584	0.0585028	-3.46281	0.000534567	0.0253575
Rfx3	2051.87	-0.275779	0.0796766	-3.46124	0.000537703	0.0254242
Enpp2	6405.12	2.42262	0.700346	3.45917	0.000541843	0.0254568
Cldn2	64.9418	3.39574	0.981666	3.45916	0.000541856	0.0254568
2410004P03Rik	41.1354	1.12903	0.326811	3.45467	0.000550963	0.0255776
Trio	4884.53	-0.187171	0.0541833	-3.45441	0.000551496	0.0255776
Emp2	427.461	0.283573	0.0821692	3.45108	0.000558342	0.0255776
Parp14	50.9247	0.749286	0.216963	3.45352	0.000553325	0.0255776
Tgfbr1	540.037	0.204761	0.0592683	3.45481	0.000550673	0.0255776
Prom1	175.341	0.417412	0.12094	3.4514	0.000557696	0.0255776
Fgd5	107.801	0.618075	0.178857	3.45569	0.000548878	0.0255776
Erc1	1447.17	-0.186093	0.0539124	-3.45176	0.00055694	0.0255776
Efhd2	2916.6	-0.188112	0.0545787	-3.44662	0.000567645	0.0257654
Vopp1	1173.22	-0.200462	0.0581515	-3.44723	0.000566369	0.0257654
Rasip1	271.136	0.278007	0.0806613	3.4466	0.000567697	0.0257654
Tcf4	8424.74	-0.16091	0.0467033	-3.44538	0.000570266	0.0257827
Palm2	783.725	-0.224102	0.0650562	-3.44475	0.000571586	0.0257827
Eva1a	210.554	-0.307356	0.0895257	-3.43316	0.000596593	0.0268284
Gucy1b3	2453.19	-0.128764	0.0375442	-3.42966	0.000604348	0.0270943
Anks1b	7190.82	-0.131355	0.0383841	-3.42212	0.00062136	0.0277723
Lgals3bp	257.655	0.756892	0.221619	3.41529	0.00063714	0.0283913
4632428N05Rik	470.696	0.244623	0.0717078	3.41139	0.000646321	0.0287135
Cd9	677.786	0.341285	0.100088	3.40986	0.000649972	0.0287887
Lgalsl	1333.98	-0.147603	0.0433355	-3.40606	0.000659075	0.0288665
Stip1	3186.42	-0.149715	0.0439583	-3.40585	0.000659582	0.0288665
Tmem176a	172.849	0.500761	0.146991	3.40675	0.000657416	0.0288665
Ar	603.794	-0.203114	0.0595964	-3.40815	0.00065404	0.0288665
Gpr161	456.789	-0.389967	0.114669	-3.40079	0.000671918	0.0291179
Baiap2	6355.4	-0.130497	0.0383869	-3.39951	0.000675077	0.0291179
Dennd3	118.147	0.453355	0.133361	3.39945	0.000675225	0.0291179
Mkl1	1764.59	-0.234768	0.0690209	-3.40141	0.00067039	0.0291179
Plekhg2	91.5843	0.616725	0.18129	3.40188	0.000669246	0.0291179
Fam129b	468.363	0.402761	0.118646	3.39464	0.000687183	0.0295469
Acvr1b	1970.91	-0.194621	0.0573725	-3.39223	0.000693252	0.0296345
Tcirg1	304.586	0.331298	0.0976493	3.39273	0.000691998	0.0296345
Itpr3	77.1737	0.606102	0.178861	3.38867	0.000702325	0.0296965
Itga6	431.695	0.279445	0.0824237	3.39035	0.000698033	0.0296965
Col8a2	97.9332	2.52189	0.744009	3.3896	0.00069994	0.0296965
Cadps2	1870.42	-0.214948	0.0634474	-3.38781	0.000704528	0.0296965
Klf15	457.42	-0.237757	0.0701825	-3.38771	0.0007048	0.0296965
Col5a2	259.205	0.407214	0.120345	3.38373	0.000715081	0.0298462
F5	176.387	3.6735	1.08589	3.38293	0.000717158	0.0298462
Bcl6b	24.1927	1.02413	0.302988	3.3801	0.00072459	0.0298462
Pde4dip	4661.02	-0.155998	0.0461374	-3.38116	0.000721794	0.0298462
Hspg2	201.255	0.903947	0.267038	3.38508	0.000711566	0.0298462
Anxa4	68.144	0.817714	0.241742	3.38258	0.000718074	0.0298462
Gata2	46.0363	0.741235	0.219282	3.38029	0.000724093	0.0298462
Kras	1889.23	-0.14298	0.0422844	-3.38139	0.000721203	0.0298462
Elk3	145.083	0.398051	0.118133	3.36953	0.000752963	0.0307564
Slc20a1	2616.52	0.112086	0.0332623	3.36975	0.000752369	0.0307564
Nhsl2	1647.71	-0.24365	0.0722835	-3.37076	0.000749604	0.0307564
Sema3b	75.3323	2.072	0.615872	3.36434	0.000767271	0.0312541
Eps8l2	66.471	0.983897	0.292993	3.35809	0.000784827	0.0318809
Kmt2c	2321.5	-0.20452	0.0609582	-3.35509	0.000793398	0.0321403
Kcnh7	165.813	-0.569907	0.16997	-3.35298	0.000799457	0.0322967
Col8a1	72.5627	3.02855	0.904007	3.35014	0.000807703	0.0325405
Arhgef40	462.638	0.231829	0.0692326	3.34855	0.000812365	0.0325499
Phldb2	115.94	0.79757	0.238181	3.34859	0.00081225	0.0325499
Tbpl1	1128.21	-0.142178	0.042488	-3.3463	0.000818967	0.0327253
Ngef	1913.93	-0.18756	0.0561323	-3.34139	0.000833596	0.0331298
Cfap52	27.7825	2.04694	0.612543	3.3417	0.000832663	0.0331298
1700003M02Rik	18.9358	1.24299	0.372336	3.33837	0.000842719	0.0334021
Gnal	2139.92	-0.180405	0.0540663	-3.33673	0.000847695	0.033509
Parp1	2443.36	-0.177284	0.0531951	-3.3327	0.000860067	0.0335472
Rassf3	282.315	0.34277	0.102806	3.33413	0.000855666	0.0335472
Kcnn2	720.371	-0.208027	0.0624055	-3.33348	0.000857679	0.0335472
4932418E24Rik	16.6058	1.5191	0.455617	3.33415	0.000855595	0.0335472
Kif9	102.987	0.552799	0.165861	3.33291	0.000859428	0.0335472
S100a4	22.5562	1.01677	0.305316	3.33023	0.000867742	0.033757
Gm5089	57.9301	0.562803	0.169142	3.3274	0.00087662	0.0340124
Supt6	4890.44	-0.112642	0.0338653	-3.32619	0.000880422	0.03407
Wdr63	14.1494	1.79885	0.54181	3.32008	0.000899913	0.0347329
Bhlhb9	1248.06	-0.139746	0.0421673	-3.31409	0.000919431	0.0353933
Loxl1	117.931	0.475655	0.143647	3.31127	0.00092874	0.0356583
Hydin	44.3126	1.01479	0.30664	3.30939	0.000935002	0.0358052
Mex3b	407.577	-0.417693	0.126255	-3.30833	0.000938554	0.0358479
Ccdc85a	1962.13	-0.172133	0.0520827	-3.305	0.000949761	0.0359793
Drd5	337.193	-0.313883	0.0949893	-3.30441	0.00095178	0.0359793
Baz1b	2892.43	-0.125963	0.038115	-3.30481	0.000950392	0.0359793
Klhdc8b	331.982	0.355832	0.107635	3.3059	0.000946714	0.0359793
Podxl	482.389	0.452176	0.136902	3.30293	0.000956808	0.0360096
Zbtb16	1434.35	-0.34828	0.105452	-3.30273	0.000957481	0.0360096
Gpt2	1473.35	-0.23549	0.0714533	-3.29572	0.000981695	0.0368261
Serpinb1b	13.1385	1.68813	0.51295	3.29101	0.000998267	0.0371906
Frem1	130.741	1.00668	0.305906	3.29081	0.000998999	0.0371906
Igfbp7	291.207	0.479345	0.145653	3.291	0.000998313	0.0371906
Cfap43	77.5483	0.793399	0.241439	3.28613	0.00101573	0.0377179
Slc6a6	2332.7	0.229509	0.0699787	3.2797	0.00103917	0.0383956
Dusp4	523.12	-0.278985	0.0850645	-3.27969	0.0010392	0.0383956
Nkrf	525.848	-0.227415	0.0693616	-3.27868	0.00104293	0.0384366
Flt4	34.4951	0.947757	0.289528	3.27346	0.00106241	0.0390009
Sostdc1	118.498	2.39141	0.730614	3.27316	0.00106354	0.0390009
Aqp1	78.2788	3.63263	1.11018	3.2721	0.00106753	0.0390499
Trim25	109.901	0.496819	0.152054	3.26737	0.0010855	0.0395106
Six5	63.7182	0.619654	0.189613	3.26799	0.00108314	0.0395106
Elmo2	4281.89	-0.148162	0.0453648	-3.26601	0.00109076	0.0396039
Tinagl1	81.0194	0.893431	0.273664	3.2647	0.0010958	0.0396891
Cers6	820.953	-0.198102	0.0606982	-3.26373	0.00109958	0.039728
Prr5	136.65	-0.392901	0.120491	-3.26084	0.00111081	0.0400354
Kdm4b	1889.33	-0.136816	0.0419826	-3.25887	0.00111858	0.040217
Scg2	3151.03	-0.203415	0.0624736	-3.25602	0.00112986	0.0402292
Gbgt1	11.5029	1.39855	0.429336	3.25748	0.00112407	0.0402292
Etnppl	175.451	-0.860413	0.264199	-3.25668	0.00112721	0.0402292
Col4a1	1400.17	0.23307	0.0715527	3.25732	0.00112471	0.0402292
Phactr2	589.645	0.350941	0.107862	3.25362	0.00113945	0.0402779
Rasd1	626.992	-0.350653	0.107761	-3.25398	0.00113799	0.0402779
Acaa2	299.516	0.474326	0.14575	3.25437	0.00113643	0.0402779
Inpp5j	1765.51	-0.175074	0.0538514	-3.25106	0.00114977	0.0405005
Rab11fip3	2858.79	-0.15121	0.0465198	-3.25045	0.00115223	0.0405005
Baiap2l1	22.1027	1.532	0.471382	3.25001	0.00115401	0.0405005
Elovl7	260.885	1.0362	0.318997	3.2483	0.00116097	0.0406477
Pecam1	244.395	0.563421	0.173553	3.24639	0.0011688	0.0407876
Slc39a8	46.2067	0.746868	0.230091	3.24597	0.00117051	0.0407876
Slc19a3	38.6682	0.770866	0.237913	3.24012	0.00119479	0.0414445
Gjc1	54.9932	0.620214	0.19142	3.24007	0.001195	0.0414445
Drc7	90.123	2.26825	0.700817	3.23658	0.0012097	0.0418555
Erg	56.2238	0.773385	0.239067	3.23501	0.00121637	0.0418893
Wasl	2938.65	-0.125024	0.0386418	-3.23547	0.00121444	0.0418893
Itgb5	970.797	0.217717	0.0673222	3.23396	0.00122087	0.041946
Ssh2	956.687	-0.180785	0.0559984	-3.2284	0.00124485	0.0421979
Ace	356.557	2.11599	0.655274	3.22917	0.00124148	0.0421979
Trim47	46.0199	0.704883	0.218141	3.23132	0.00123219	0.0421979
Kalrn	13754.6	-0.168249	0.0521153	-3.2284	0.00124483	0.0421979
Adam22	3848.42	-0.128543	0.0398179	-3.22827	0.00124542	0.0421979
Dtx2	146.498	0.373925	0.115779	3.22966	0.00123939	0.0421979
Elf1	111.975	0.565159	0.175217	3.22547	0.00125766	0.0425148
Xaf1	43.9596	0.644212	0.199798	3.22432	0.00126271	0.0425874
Spire1	2786.04	-0.126734	0.0393222	-3.22296	0.00126875	0.0426164
Furin	858.02	0.154889	0.0480602	3.22282	0.00126936	0.0426164
Des	28.1325	1.14611	0.355785	3.22137	0.00127581	0.0426614
Tjp3	34.6422	1.36159	0.422697	3.22121	0.00127651	0.0426614
Slc1a1	3168.11	-0.134446	0.0417657	-3.21904	0.0012862	0.0428879
Trpv4	73.3904	2.80944	0.87324	3.21726	0.00129422	0.0430579
Slc40a1	126.699	0.440743	0.137106	3.21461	0.00130621	0.0431792
Fam216b	14.6739	1.18753	0.369429	3.21451	0.00130668	0.0431792
Nek5	11.7814	2.06868	0.643383	3.21532	0.001303	0.0431792
Thbs2	86.6315	0.737071	0.229414	3.21284	0.00131428	0.043333
Cyb5r3	1143.2	0.178678	0.0556546	3.21048	0.00132515	0.0435461
S100a16	810.768	0.198978	0.0619842	3.21015	0.00132667	0.0435461
Ppp4r4	1121.16	-0.170022	0.0529749	-3.20949	0.00132971	0.0435486
Ptbp1	512.796	0.240054	0.0748833	3.20571	0.00134731	0.0436394
1110017D15Rik	28.8306	0.841139	0.262214	3.20783	0.0013374	0.0436394
Cfap74	194.087	0.305944	0.0953958	3.20711	0.00134077	0.0436394
Spcs3	1219.03	-0.139627	0.043549	-3.2062	0.00134501	0.0436394
Phldb1	2434.22	0.223491	0.0696961	3.20664	0.00134293	0.0436394
Zcchc5	75.0059	-0.672158	0.209717	-3.20507	0.00135029	0.0436395
Abr	13031.6	-0.126991	0.0397211	-3.19706	0.00138836	0.0445343
D17H6S53E	227.61	-0.317946	0.0994261	-3.19781	0.00138474	0.0445343
Slc22a8	190.703	0.956593	0.299244	3.1967	0.00139009	0.0445343
Med25	1454.16	0.126655	0.0396203	3.19673	0.00138996	0.0445343
Wdr86	27.1195	3.66274	1.14667	3.19424	0.00140201	0.0448185
Slc2a4	13.0142	1.56527	0.490451	3.1915	0.00141536	0.0450494
Aspg	69.0963	0.726419	0.227598	3.19168	0.0014145	0.0450494
Dap	103.969	0.460555	0.14436	3.19033	0.00142113	0.0451353
Tgfbr2	288.215	0.45838	0.143738	3.189	0.00142764	0.0451471
Xk	458.635	-0.200632	0.0629081	-3.18928	0.00142627	0.0451471
Svep1	17.3016	1.49443	0.468853	3.18741	0.00143552	0.0452989
Mtmr1	1058.76	-0.153953	0.0483137	-3.18652	0.00143996	0.0453418
Igfbp4	1553.31	-0.184686	0.0580354	-3.1823	0.00146109	0.0459088
3110035E14Rik	4455.1	-0.153318	0.0482223	-3.17941	0.00147575	0.0462704
Fam8a1	858.698	-0.20564	0.0647213	-3.17732	0.00148642	0.0463694
Clec7a	12.0872	1.54308	0.485713	3.17694	0.00148836	0.0463694
Apoe	28681.4	0.180855	0.056924	3.17713	0.00148741	0.0463694
Tkt	2047.91	0.130511	0.0411327	3.17293	0.00150906	0.0468371
Matr3	7751.56	-0.0929648	0.0293005	-3.1728	0.00150974	0.0468371
Stk10	156.766	0.373287	0.117792	3.16903	0.00152946	0.0472291
Cpt1a	511.582	0.425866	0.134404	3.16855	0.00153201	0.0472291
Myo7a	500.586	0.382855	0.12081	3.16905	0.00152937	0.0472291
Pitpnm2	6963.36	-0.187258	0.0591506	-3.16579	0.00154665	0.0474812
Mylk3	25.8609	-1.11299	0.351513	-3.16628	0.00154402	0.0474812
Api5	1808.52	-0.132292	0.0418296	-3.16264	0.00156348	0.0478978
Stx6	1706.77	-0.15163	0.0479704	-3.1609	0.00157281	0.0480834
Mrps31	283.173	-0.239762	0.0759284	-3.15774	0.00158998	0.0485075
Itga1	85.3143	0.584471	0.185192	3.15603	0.00159932	0.0486916
Mgst1	101.74	0.545921	0.173074	3.15426	0.00160907	0.048887
Ecel1	59.3878	0.515358	0.163423	3.15352	0.00161316	0.0489104
Aox1	134.618	0.576945	0.183081	3.15132	0.00162534	0.0490774
Lrrk1	70.4141	0.593228	0.188231	3.1516	0.00162381	0.0490774
Atp2b1	18281	-0.193153	0.0613534	-3.14821	0.00164273	0.0492988
Lin7a	825.639	-0.162584	0.0516338	-3.14879	0.0016395	0.0492988
Ltbp3	593.793	0.342333	0.108713	3.14895	0.00163856	0.0492988
Irak1	982.067	0.164867	0.0523795	3.14755	0.00164643	0.049309
Zfp846	206.115	-0.279364	0.0888391	-3.14461	0.00166308	0.0497066
Stxbp5l	3356.24	-0.199233	0.0633737	-3.14378	0.00166782	0.0497469
Pygl	85.9864	0.460451	0.146516	3.14267	0.00167413	0.0498341
Zfp423	352.623	0.29634	0.0943198	3.14187	0.00167875	0.0498707
Vat1	587.186	0.242543	0.0772368	3.14026	0.001688	0.0499437
Col9a3	377.549	1.50614	0.47958	3.14053	0.00168642	0.0499437
Net1	561.976	-0.299996	0.0956071	-3.1378	0.00170219	0.0499776
Slc39a4	19.3014	2.77977	0.885471	3.13932	0.00169341	0.0499776
Gpr17	918.297	-0.220583	0.0702759	-3.13881	0.00169633	0.0499776
Nxt2	479.357	-0.212432	0.0677028	-3.13771	0.00170274	0.0499776
