# Supplementary material for: Small Molecule Drug C381 Attenuates Brain Vascular Damage Following Repetitive Mild Traumatic Injury
Source: Neurotrauma Rep. 2024 Oct 22;5(1):1016–26. doi: 10.1089/neur.2024.0060 (PMC11499285; doi:10.1089/neur.2024.0060)
Supplement: Supplementary File S2 [file neur.2024.0060_supplementarydatas2.xlsx]

## Sheet: mTBI+Veh vs Sham GO
Index	Name	P-value	Adjusted p-value	Odds Ratio	Combined score
1	Extracellular Matrix Organization (GO:0030198)	6.022e-10	1.495e-06	5.77	122.49
2	Blood Vessel Morphogenesis (GO:0048514)	5.619e-09	6.975e-06	11.65	221.25
3	Regulation Of Cell Migration (GO:0030334)	5.802e-08	4.802e-05	3.24	54.01
4	Transforming Growth Factor Beta Receptor Signaling Pathway (GO:0007179)	2.101e-07	0.0001304	7.95	122.24
5	Maintenance Of Blood-Brain Barrier (GO:0035633)	3.96e-07	0.0001701	15.05	221.88
6	Positive Regulation Of Cell Migration (GO:0030335)	4.111e-07	0.0001701	3.72	54.7
7	Extracellular Structure Organization (GO:0043062)	5.815e-07	0.0002063	5.87	84.3
8	Cellular Response To Transforming Growth Factor Beta Stimulus (GO:0071560)	7.946e-07	0.0002136	6.23	87.53
9	Positive Regulation Of Cell Motility (GO:2000147)	8.099e-07	0.0002136	3.99	55.99
10	Transmembrane Receptor Protein Serine/Threonine Kinase Signaling Pathway (GO:0007178)	9.382e-07	0.0002136	5.2	72.21
11	Positive Regulation Of Cell-Matrix Adhesion (GO:0001954)	9.554e-07	0.0002136	10.47	145.16
12	Regulation Of Epithelial To Mesenchymal Transition (GO:0010717)	1.032e-06	0.0002136	6.71	92.56
13	Vasculature Development (GO:0001944)	1.551e-06	0.0002963	23.62	316
14	Positive Regulation Of Epithelial To Mesenchymal Transition (GO:0010718)	2.112e-06	0.0003746	9.37	122.42
15	External Encapsulating Structure Organization (GO:0045229)	3.796e-06	0.0006119	5.33	66.51
16	Podocyte Differentiation (GO:0072112)	3.943e-06	0.0006119	32.75	407.53
17	Regulation Of Angiogenesis (GO:0045765)	4.393e-06	0.0006416	3.85	47.48
18	Circulatory System Development (GO:0072359)	5.875e-06	0.0008104	4.72	56.87
19	Endocardial Cushion Morphogenesis (GO:0003203)	9.447e-06	0.001235	15.74	182.16
20	Regulation Of Epithelial To Mesenchymal Transition Involved In Endocardial Cushion Formation (GO:1905005)	1.282e-05	0.001516	52.3	589.15
21	Positive Regulation Of Cardiac Epithelial To Mesenchymal Transition (GO:0062043)	1.282e-05	0.001516	52.3	589.15
22	Vasculogenesis (GO:0001570)	1.441e-05	0.001536	10.61	118.31
23	Positive Regulation Of Protein Dephosphorylation (GO:0035307)	1.441e-05	0.001536	10.61	118.31
24	Positive Regulation Of Transferase Activity (GO:0051347)	1.484e-05	0.001536	4.32	47.99
25	Cell-Matrix Adhesion (GO:0007160)	1.854e-05	0.001842	4.91	53.48
26	Protein Localization To Cell-Cell Junction (GO:0150105)	2.358e-05	0.002252	19.65	209.33
27	Positive Regulation Of Transmembrane Receptor Protein Serine/Threonine Kinase Signaling Pathway (GO:0090100)	2.559e-05	0.002353	5.19	54.86
28	Regulation Of Cytoskeleton Organization (GO:0051493)	2.919e-05	0.002589	4.67	48.73
29	Cellular Response To Growth Factor Stimulus (GO:0071363)	3.678e-05	0.003149	3.95	40.3
30	Positive Regulation Of Angiogenesis (GO:0045766)	4.48e-05	0.003708	4.45	44.53
31	Regulation Of Kinase Activity (GO:0043549)	5.177e-05	0.004147	5.27	52.05
32	Positive Regulation Of Vasculature Development (GO:1904018)	5.972e-05	0.004555	4.68	45.56
33	Regulation Of Actin Filament-Based Process (GO:0032970)	6.053e-05	0.004555	5.83	56.61
34	Mesenchyme Morphogenesis (GO:0072132)	6.323e-05	0.004617	15.11	146.1
35	Regulation Of Intracellular Signal Transduction (GO:1902531)	6.534e-05	0.004635	2.89	27.8
36	Regulation Of Endothelial Cell Migration (GO:0010594)	6.985e-05	0.004818	5.07	48.53
37	Artery Morphogenesis (GO:0048844)	8.536e-05	0.005728	9.84	92.15
38	Negative Regulation Of Cell Population Proliferation (GO:0008285)	9.38e-05	0.006129	2.59	24
39	Heart Morphogenesis (GO:0003007)	0.0001059	0.00674	6.19	56.64
40	Negative Regulation Of Cyclase Activity (GO:0031280)	0.0001116	0.006892	22.41	203.95
41	Regulation Of Cell Population Proliferation (GO:0042127)	0.0001138	0.006892	2.05	18.64
42	Positive Regulation Of MAPK Cascade (GO:0043410)	0.0001174	0.006901	2.75	24.93
43	Positive Regulation Of Phagocytosis (GO:0050766)	0.0001195	0.006901	6.07	54.81
44	Regulation Of Pathway-Restricted SMAD Protein Phosphorylation (GO:0060393)	0.0001346	0.007594	5.95	53.07
45	Negative Regulation Of Astrocyte Differentiation (GO:0048712)	0.0001505	0.008304	58.73	516.88
46	Defense Response To Tumor Cell (GO:0002357)	0.0001641	0.008859	19.61	170.89
47	Regulation Of Small GTPase Mediated Signal Transduction (GO:0051056)	0.0001872	0.009892	4.07	34.92
48	Regulation Of MAPK Cascade (GO:0043408)	0.000204	0.01049	3.15	26.8
49	Action Potential (GO:0001508)	0.0002099	0.01049	8.14	68.92
50	Artery Development (GO:0060840)	0.0002239	0.01049	10.91	91.69
51	Endocardial Cushion Development (GO:0003197)	0.0002239	0.01049	10.91	91.69
52	Vascular Transport (GO:0010232)	0.0002296	0.01049	4.8	40.23
53	Regulation Of Gastrulation (GO:0010470)	0.0002324	0.01049	17.43	145.83
54	Negative Regulation Of Lyase Activity (GO:0051350)	0.0002324	0.01049	17.43	145.83
55	Negative Regulation Of Neuroinflammatory Response (GO:0150079)	0.0002324	0.01049	17.43	145.83
56	Negative Regulation Of Cell Differentiation (GO:0045596)	0.000239	0.0106	3.1	25.88
57	Positive Regulation Of Phosphorylation (GO:0042327)	0.0002507	0.01092	2.96	24.53
58	Transport Across Blood-Brain Barrier (GO:0150104)	0.0002752	0.01143	4.67	38.32
59	Positive Regulation Of Endothelial Cell Migration (GO:0010595)	0.0002752	0.01143	4.67	38.32
60	Positive Regulation Of Kinase Activity (GO:0033674)	0.000283	0.01143	4.2	34.35
61	Aortic Valve Morphogenesis (GO:0003180)	0.0002881	0.01143	7.61	62.05
62	Enzyme-Linked Receptor Protein Signaling Pathway (GO:0007167)	0.0002894	0.01143	3.85	31.38
63	Cell-Cell Junction Organization (GO:0045216)	0.0002899	0.01143	5.26	42.83
64	Glomerular Epithelial Cell Development (GO:0072310)	0.0002954	0.01146	39.15	318.17
65	Positive Regulation Of Cell Differentiation (GO:0045597)	0.0003018	0.01153	2.7	21.93
66	Inorganic Cation Transmembrane Transport (GO:0098662)	0.0003149	0.01169	2.69	21.73
67	Regulation Of Microglial Cell Activation (GO:1903978)	0.0003189	0.01169	15.69	126.28
68	Cellular Component Assembly (GO:0022607)	0.0003201	0.01169	2.78	22.4
69	Regulation Of GTPase Activity (GO:0043087)	0.0003417	0.0123	2.99	23.89
70	Regulation Of Anatomical Structure Morphogenesis (GO:0022603)	0.000356	0.01263	3.75	29.79
71	Positive Regulation Of Intracellular Signal Transduction (GO:1902533)	0.0003647	0.01275	2.17	17.21
72	Regulation Of Signal Transduction (GO:0009966)	0.0003779	0.01291	3.1	24.45
73	Regulation Of Focal Adhesion Assembly (GO:0051893)	0.0003796	0.01291	5.86	46.19
74	Regulation Of Hydrolase Activity (GO:0051336)	0.0003909	0.01312	5.01	39.28
75	Supramolecular Fiber Organization (GO:0097435)	0.0004189	0.01387	2.55	19.82
76	Negative Regulation Of Platelet Activation (GO:0010544)	0.0004263	0.01393	14.26	110.65
77	Positive Regulation Of Peptidyl-Tyrosine Phosphorylation (GO:0050731)	0.000435	0.01403	3.66	28.3
78	Aortic Valve Development (GO:0003176)	0.0004465	0.01421	6.94	53.53
79	Regulation Of Actin Cytoskeleton Organization (GO:0032956)	0.0004591	0.01443	4.33	33.29
80	Regulation Of Rho Protein Signal Transduction (GO:0035023)	0.0004728	0.01468	4.85	37.15
81	Negative Regulation Of Microglial Cell Activation (GO:1903979)	0.0005073	0.01536	29.36	222.74
82	Positive Regulation Of Apoptotic Cell Clearance (GO:2000427)	0.0005073	0.01536	29.36	222.74
83	Positive Regulation Of Cellular Process (GO:0048522)	0.0005216	0.0156	2.06	15.56
84	Positive Regulation Of Protein Phosphorylation (GO:0001934)	0.0005846	0.01683	2.35	17.51
85	Branching Morphogenesis Of An Epithelial Tube (GO:0048754)	0.000585	0.01683	6.55	48.78
86	Collagen Fibril Organization (GO:0030199)	0.000585	0.01683	6.55	48.78
87	Cell-Substrate Junction Assembly (GO:0007044)	0.0005898	0.01683	8.54	63.47
88	Positive Regulation Of Epithelial Cell Migration (GO:0010634)	0.0006304	0.01779	4.13	30.43
89	Regulation Of miRNA Transcription (GO:1902893)	0.0006567	0.01831	5.3	38.83
90	Positive Regulation Of miRNA Transcription (GO:1902895)	0.0006656	0.01831	6.38	46.64
91	Chloride Transport (GO:0006821)	0.0006785	0.01831	4.57	33.34
92	Monoatomic Cation Homeostasis (GO:0055080)	0.0006785	0.01831	4.57	33.34
93	Ventricular Cardiac Muscle Cell Action Potential (GO:0086005)	0.0007143	0.01887	12.06	87.39
94	Regulation Of Adenylate Cyclase Activity (GO:0045761)	0.0007143	0.01887	12.06	87.39
95	Extracellular Matrix Disassembly (GO:0022617)	0.0007546	0.01972	6.21	44.63
96	Monoatomic Cation Transmembrane Transport (GO:0098655)	0.0007734	0.01984	2.56	18.34
97	Synapse Pruning (GO:0098883)	0.0007966	0.01984	23.49	167.58
98	Positive Regulation Of Extracellular Matrix Assembly (GO:1901203)	0.0007966	0.01984	23.49	167.58
99	Positive Regulation Of Cell Junction Assembly (GO:1901890)	0.0008045	0.01984	5.1	36.36
100	Positive Regulation Of Endocytosis (GO:0045807)	0.0008054	0.01984	4.44	31.63
101	Protein Autophosphorylation (GO:0046777)	0.0008071	0.01984	3.17	22.54
102	Cardiac Muscle Cell Action Potential Involved In Contraction (GO:0086002)	0.0008207	0.01998	7.85	55.79
103	Central Nervous System Development (GO:0007417)	0.0008366	0.02017	2.54	18
104	Protein Phosphorylation (GO:0006468)	0.00089	0.02125	2.1	14.78
105	Positive Regulation Of Focal Adhesion Assembly (GO:0051894)	0.0009003	0.02129	11.2	78.55
106	Cellular Component Disassembly (GO:0022411)	0.00096	0.02249	5.9	40.97
107	Inorganic Anion Transmembrane Transport (GO:0098661)	0.0009775	0.02268	4.92	34.1
108	Actin Filament Organization (GO:0007015)	0.001024	0.02355	3.27	22.5
109	Epithelial To Mesenchymal Transition (GO:0001837)	0.001078	0.02455	5.75	39.31
110	Regulation Of Integrin-Mediated Signaling Pathway (GO:2001044)	0.001118	0.02501	10.45	71.05
111	Cardiac Ventricle Development (GO:0003231)	0.001118	0.02501	10.45	71.05
112	Positive Regulation Of Phagocytosis, Engulfment (GO:0060100)	0.001173	0.026	19.57	132.08
113	Regulation Of Cell Differentiation (GO:0045595)	0.001201	0.02626	2.86	19.23
114	Chloride Transmembrane Transport (GO:1902476)	0.001206	0.02626	5.62	37.74
115	Positive Regulation Of Cell Population Proliferation (GO:0008284)	0.001218	0.0263	2.09	14.01
116	Regulation Of Potassium Ion Transmembrane Transport (GO:1901379)	0.001285	0.02727	7.01	46.67
117	Ventricular Cardiac Muscle Tissue Morphogenesis (GO:0055010)	0.001285	0.02727	7.01	46.67
118	Positive Regulation Of miRNA Metabolic Process (GO:2000630)	0.001345	0.02807	5.48	36.26
119	Positive Regulation Of Pathway-Restricted SMAD Protein Phosphorylation (GO:0010862)	0.001345	0.02807	5.48	36.26
120	Basement Membrane Organization (GO:0071711)	0.001644	0.03247	16.77	107.53
121	Regulation Of Phagocytosis, Engulfment (GO:0060099)	0.001644	0.03247	16.77	107.53
122	Response To Sterol (GO:0036314)	0.001644	0.03247	16.77	107.53
123	Negative Regulation Of Adenylate Cyclase Activity (GO:0007194)	0.001644	0.03247	16.77	107.53
124	Positive Regulation Of Integrin Activation (GO:0033625)	0.001644	0.03247	16.77	107.53
125	Negative Regulation Of Biomineral Tissue Development (GO:0070168)	0.001659	0.03247	9.22	59.04
126	Positive Regulation Of Actin Filament Bundle Assembly (GO:0032233)	0.001661	0.03247	5.24	33.54
127	Positive Regulation Of Phosphatidylinositol 3-Kinase Signaling (GO:0014068)	0.001676	0.03247	4.44	28.39
128	Positive Regulation Of Protein Modification Process (GO:0031401)	0.001685	0.03247	2.63	16.78
129	Endoderm Formation (GO:0001706)	0.001687	0.03247	6.54	41.77
130	Cartilage Development (GO:0051216)	0.001839	0.03486	5.13	32.29
131	Sprouting Angiogenesis (GO:0002040)	0.001839	0.03486	5.13	32.29
132	Regulation Of Phosphatidylinositol 3-Kinase Signaling (GO:0014066)	0.001885	0.03537	3.84	24.11
133	Positive Regulation Of ERK1 And ERK2 Cascade (GO:0070374)	0.001903	0.03537	2.84	17.8
134	Negative Regulation Of Inflammatory Response (GO:0050728)	0.001909	0.03537	3.48	21.78
135	Positive Regulation Of Multicellular Organismal Process (GO:0051240)	0.001924	0.03539	2.17	13.55
136	Blood Vessel Endothelial Cell Migration (GO:0043534)	0.001988	0.03603	8.71	54.18
137	Positive Regulation Of Cholesterol Efflux (GO:0010875)	0.001988	0.03603	8.71	54.18
138	Tight Junction Assembly (GO:0120192)	0.002031	0.03628	5.02	31.1
139	Small GTPase Mediated Signal Transduction (GO:0007264)	0.002031	0.03628	3.44	21.35
140	Ventricular Septum Development (GO:0003281)	0.002174	0.03728	6.13	37.6
141	Positive Regulation Of Macromolecule Metabolic Process (GO:0010604)	0.00221	0.03728	2.19	13.38
142	Cellular Response To Thyroid Hormone Stimulus (GO:0097067)	0.002219	0.03728	14.68	89.69
143	Regulation Of Ventricular Cardiac Muscle Cell Action Potential (GO:0098911)	0.002219	0.03728	14.68	89.69
144	Negative Regulation Of Nitrogen Compound Metabolic Process (GO:0051172)	0.002219	0.03728	14.68	89.69
145	Negative Regulation Of Vascular Permeability (GO:0043116)	0.002219	0.03728	14.68	89.69
146	Positive Regulation Of Vascular Permeability (GO:0043117)	0.002219	0.03728	14.68	89.69
147	Mesenchymal Cell Differentiation (GO:0048762)	0.002237	0.03728	4.91	29.97
148	Monoatomic Anion Transmembrane Transport (GO:0098656)	0.002237	0.03728	4.91	29.97
149	Regulation Of Blood Vessel Endothelial Cell Migration (GO:0043535)	0.002237	0.03728	4.91	29.97
150	Transmembrane Receptor Protein Tyrosine Kinase Signaling Pathway (GO:0007169)	0.002266	0.03751	2.37	14.42
151	Regulation Of Endothelial Cell Proliferation (GO:0001936)	0.002321	0.03756	3.71	22.48
152	Regulation Of Cellular Response To Transforming Growth Factor Beta Stimulus (GO:1903844)	0.00236	0.03756	8.25	49.92
153	Regulation Of Extracellular Matrix Organization (GO:1903053)	0.00236	0.03756	8.25	49.92
154	Negative Regulation Of Epidermal Growth Factor Receptor Signaling Pathway (GO:0042059)	0.00236	0.03756	8.25	49.92
155	Positive Regulation Of Cell-Substrate Junction Organization (GO:0150117)	0.00236	0.03756	8.25	49.92
156	Protein Localization To Cell Junction (GO:1902414)	0.00236	0.03756	8.25	49.92
157	Regulation Of Stress Fiber Assembly (GO:0051492)	0.002713	0.04291	4.05	23.93
158	Positive Regulation Of BMP Signaling Pathway (GO:0030513)	0.002776	0.04363	7.84	46.14
159	Regulation Of Lymphocyte Migration (GO:2000401)	0.002904	0.04451	13.05	76.21
160	Atrial Cardiac Muscle Cell Action Potential (GO:0086014)	0.002904	0.04451	13.05	76.21
161	Response To Thyroid Hormone (GO:0097066)	0.002904	0.04451	13.05	76.21
162	Positive Regulation Of Integrin-Mediated Signaling Pathway (GO:2001046)	0.002904	0.04451	13.05	76.21
163	Positive Regulation Of Signal Transduction (GO:0009967)	0.003039	0.04629	2.37	13.72
164	Positive Regulation Of Monoatomic Ion Transport (GO:0043270)	0.003087	0.04673	5.61	32.41
165	Memory (GO:0007613)	0.003224	0.04789	4.53	26.01
166	Regulation Of Chondrocyte Differentiation (GO:0032330)	0.00324	0.04789	7.46	42.79
167	Positive Regulation Of Striated Muscle Cell Differentiation (GO:0051155)	0.00324	0.04789	7.46	42.79
168	Regulation Of Biomineral Tissue Development (GO:0070167)	0.00324	0.04789	7.46	42.79

## Sheet: mTBI+Veh vs Sham Pathways 
Index	Name	P-value	Adjusted p-value	Odds Ratio	Combined score
1	BMP/TGF-beta Signaling Impairment in Pulmonary Hypertension	2.931e-07	0.0001504	15.8	237.74
2	Proteins Involved in Pulmonary Hypertension	1.829e-07	0.0001504	4.91	76.12
3	Proteins Involved in Hypoxia-Induced Pulmonary Hypertension	1.419e-06	0.0004854	16.24	218.66
4	Vascular Smooth Muscle Cell/Pericyte Differentiation and Proliferation	6.893e-06	0.001504	16.87	200.5
5	Androgens Promote Scalp Dermal Papilla Regression	7.328e-06	0.001504	12	141.87
6	Proteins with Altered Expression in Melanoma	1.656e-05	0.002199	8.31	91.48
7	Invadopodia Formation in Cancer Cells	1.714e-05	0.002199	6.09	66.82
8	Proteins with Altered Expression in Cancer Metastases	1.394e-05	0.002199	5.07	56.64
9	Proteins Involved in Pancreatic Cancer	2.314e-05	0.002638	5.25	56.05
10	ANGPT/TEK Maintains Endothelial Cell Quiescence in Cancer	2.638e-05	0.002707	9.51	100.3
11	Endothelial Cell Dysfunction in Progressive Diabetic Nephropathy	3.603e-05	0.003094	11.81	120.78
12	Proteins Involved in Diabetic Nephropathy	3.619e-05	0.003094	3.73	38.15
13	Proteins with Altered Expression in Ovarian Cancer	5.651e-05	0.00446	10.73	104.96
14	VEGFR -> FOXO3A Signaling	7.246e-05	0.004791	26.15	249.25
15	FBLN5 Potentiates Migration and Proliferation of Endothelial Cells in Cancer	8.405e-05	0.004791	14.03	131.66
16	Angiogenesis in Endometriosis	8.242e-05	0.004791	6.44	60.57
17	Glioma Stem Cell Program Activation	7.58e-05	0.004791	5.64	53.54
18	Proteins Involved in Arterial Hypertension	8.259e-05	0.004791	3.03	28.48
19	Proteins Involved in Erectile Dysfunction	0.0001019	0.005501	7.45	68.51
20	Proteins Involved in Glioma	0.0001415	0.007259	2.8	24.79
21	BSG (CD147) in Cancer Cells Motility, Invasion and Survival	0.0001567	0.007657	6.89	60.39
22	Proerythroblast -> Erythrocyte Surface Expression Markers	0.000205	0.009036	6.56	55.75
23	Androgens in Sebocyte Maturation	0.0002114	0.009036	5.53	46.84
24	Growth Factor Signaling in Hepatocellular Carcinoma	0.0002093	0.009036	4.87	41.24
25	VEGFR -> CTNNB Signaling	0.0002324	0.009537	17.43	145.83
26	Proteins Involved in Glaucoma	0.0002516	0.009928	4.74	39.26
27	Proteins Involved in Hereditary Hemorrhagic Telangiectasia	0.0002954	0.01045	39.15	318.17
28	Lactate as a Signaling Molecule in Cancer Cells	0.000277	0.01045	10.34	84.66
29	Vascular Endothelial Cell Permeability Activation	0.0002881	0.01045	7.61	62.05
30	Hereditary Hemorrhagic Telangiectasia	0.0003392	0.0116	9.82	78.44
31	Proteins Involved in Age-Related Macular Degeneration	0.0003586	0.01187	3.49	27.72
32	VEGFA in Neovascular Glaucoma	0.0003876	0.01205	7.15	56.17
33	Inhibition of THBS1 Activates Angiogenesis in Cancer	0.0003876	0.01205	7.15	56.17
34	Proteins Involved in Hepatocellular Carcinoma	0.000435	0.01313	3.66	28.3
35	Hemidesmosome Assembly	0.0005073	0.01446	29.36	222.74
36	TGFBR -> SMAD1/5/9 Signaling	0.0005073	0.01446	29.36	222.74
37	Androgen Receptor non-Genomic Signaling	0.0005898	0.01556	8.54	63.47
38	HIF1A in Vasculogenic Mimicry of Cancer	0.000585	0.01556	6.55	48.78
39	VEGF Signaling	0.0005913	0.01556	5.4	40.16
40	Proliferative Diabetic Retinopathy	0.0007276	0.01866	5.2	37.57
41	Proteins Involved in Tangier Disease	0.0007966	0.01993	23.49	167.58
42	Proteins Involved in Dilated Cardiomyopathy	0.001053	0.02571	3.06	21
43	Melanoma	0.001084	0.02586	3.24	22.15
44	TGFBR3 -> ARRB2 Signaling	0.001173	0.02687	19.57	132.08
45	Proteins Involved in Diabetic Neuropathy	0.001178	0.02687	4.75	32.03
46	Autocrine Cytokine/Chemokine Loops in Systemic Scleroderma	0.001285	0.02847	7.01	46.67
47	Proteins with Altered Expression in Cancer Metabolic Reprogramming	0.001304	0.02847	4.09	27.19
48	Metabolic Effects of Oncogenes and Tumor Suppressor in Cancer Cells	0.001539	0.03289	4.52	29.24
49	Hepatocellular Carcinoma	0.002031	0.04252	3.44	21.35
50	Androgen Receptor/SGK1 Signaling	0.002219	0.04378	14.68	89.69
51	TGF-beta Signaling in Skin Aging	0.002219	0.04378	14.68	89.69
52	TGFBR1/AP-1 Signaling	0.002219	0.04378	14.68	89.69
53	TERT/WNT Activation in Cancer	0.00236	0.04568	8.25	49.92
54	Dedifferentiation and Metastatic Progression in Melanoma	0.002453	0.04576	5.95	35.74
55	Proteins Involved in Pulmonary Emphysema	0.002453	0.04576	5.95	35.74
56	Proteins Involved in Prostate Cancer	0.002527	0.0463	3.08	18.43
57	CNR1/2 -> Vascular Motility	0.002904	0.04729	13.05	76.21
58	PRL Expression Regulation by BMP4 and TGFB1	0.002904	0.04729	13.05	76.21
59	MPB-Related Complement Cascade Activation	0.002904	0.04729	13.05	76.21
60	Amyloid beta Traffic and Degradation in Extracellular Matrix in Alzheimer's Disease	0.002776	0.04729	7.84	46.14
61	WNT Signaling in Melanoma	0.002776	0.04729	7.84	46.14
62	Glioma Invasion Signaling	0.002713	0.04729	4.05	23.93
63	Pancreatic Ductal Carcinoma	0.002737	0.04729	3.28	19.38
64	Synovial Fibroblast Proliferation in Rheumatoid Arthritis	0.002952	0.04732	4.62	26.93
