# Supplementary material for: Small Molecule Drug C381 Attenuates Brain Vascular Damage Following Repetitive Mild Traumatic Injury
Source: Neurotrauma Rep. 2024 Oct 22;5(1):1016–26. doi: 10.1089/neur.2024.0060 (PMC11499285; doi:10.1089/neur.2024.0060)
Supplement: Supplementary File S3 [file neur.2024.0060_supplementarydatas3.xlsx]

## Sheet: mTBI+C381 vs mTBI+Veh
DEGs: (mTBI+C381) vs (mTBI+Veh)
	baseMean	log2FoldChange	lfcSE	stat	pvalue	padj
Lingo3	897.478	0.502772	0.0816375	6.1586	7.34e-10	1.08e-05
2010300C02Rik	8217.95	0.320067	0.0588146	5.44196	5.27e-08	0.000154984
Arpc2	4518.45	0.236337	0.0428349	5.5174	3.44e-08	0.000154984
Car10	835.123	-0.375532	0.0687668	-5.46095	4.74e-08	0.000154984
Itpka	4423.21	0.215122	0.0388926	5.53117	3.18e-08	0.000154984
Calb1	2152.51	0.278368	0.0515401	5.401	6.63e-08	0.000162418
Kcnc2	2332.8	-0.20319	0.0413907	-4.90907	9.15e-07	0.00168207
Tenm4	2321.98	-0.375066	0.0762816	-4.91686	8.79e-07	0.00168207
Dhcr24	1715.04	-0.268773	0.0561208	-4.78918	1.67e-06	0.00258069
Wipf3	9295.06	0.367072	0.076797	4.77977	1.75e-06	0.00258069
Hif3a	119.531	0.875792	0.184488	4.74714	2.06e-06	0.00275799
Dgat2	1727.91	0.236578	0.0502563	4.70742	2.51e-06	0.00307416
Pdzd2	1081.39	0.441495	0.0954214	4.62679	3.71e-06	0.00408701
Nwd2	829.37	-0.339883	0.0736136	-4.61712	3.89e-06	0.00408701
Pgbd5	4720.22	0.190415	0.0418326	4.55182	5.32e-06	0.00521371
Scn3b	5240.08	0.214116	0.0482048	4.4418	8.92e-06	0.00819876
Osbp2	1853.72	0.221228	0.0511666	4.32368	1.53e-05	0.0125358
Tmem52	17.2569	1.54579	0.357216	4.32733	1.51e-05	0.0125358
Ppp1r1a	1343.29	0.294123	0.0682953	4.30663	1.66e-05	0.012829
Inpp5j	1765.51	0.244841	0.0570614	4.29083	1.78e-05	0.0130882
Lefty1	208.442	0.442458	0.105435	4.19652	2.71e-05	0.0172694
Slc26a10	343.427	0.54781	0.130582	4.19515	2.73e-05	0.0172694
Npnt	621.849	0.372687	0.0889967	4.18765	2.82e-05	0.0172694
Mt1	3100.53	0.367406	0.0873621	4.20555	2.6e-05	0.0172694
Ptpn14	379.544	-0.495039	0.118753	-4.16866	3.06e-05	0.0173289
Gtf2ird1	364.808	-0.385236	0.0922891	-4.17423	2.99e-05	0.0173289
Ppapdc2	1069.69	0.218836	0.0533697	4.10038	4.12e-05	0.0219921
Dbp	535.148	0.430905	0.105179	4.09688	4.19e-05	0.0219921
Dnajc8	1200.71	0.204165	0.0499681	4.0859	4.39e-05	0.0222636
Shc3	399.269	-0.39623	0.0972758	-4.07327	4.64e-05	0.0227234
Fat1	1056.89	-0.332897	0.0819874	-4.06035	4.9e-05	0.023243
Sesn3	488.806	-0.431286	0.107492	-4.01225	6.01e-05	0.027637
Oxtr	220.499	-0.528228	0.132301	-3.99263	6.53e-05	0.0291175
Scd2	24092.9	-0.141681	0.0355925	-3.98064	6.87e-05	0.0297259
Abat	4560.54	-0.135467	0.0342311	-3.95743	7.58e-05	0.0318304
Tle4	1143.86	-0.21647	0.0549215	-3.94145	8.1e-05	0.0321882
Klhl25	198.827	-0.447656	0.113474	-3.94502	7.98e-05	0.0321882
Stard4	224.579	-0.416161	0.105903	-3.92965	8.51e-05	0.0326824
Slc4a5	96.4372	-4.81737	1.22731	-3.92514	8.67e-05	0.0326824
Rfx4	228.826	-0.369371	0.094268	-3.91831	8.92e-05	0.0327823
Akap10	471.333	-0.284444	0.0734613	-3.87202	0.000107937	0.0385612
Boc	303.279	-0.338983	0.0877748	-3.86197	0.000112478	0.0385612
Slc35f3	823.723	0.241627	0.0625757	3.86136	0.00011276	0.0385612
Pcdh10	1943.11	-0.208394	0.0540539	-3.8553	0.000115587	0.0386298
Col8a1	72.5627	-3.70868	0.96844	-3.82954	0.000128383	0.0414129
Lgi2	304.89	-0.388815	0.101589	-3.82732	0.000129547	0.0414129
Parp1	2443.36	0.214672	0.0564213	3.8048	0.00014192	0.0417388
Arpc3	1838.83	0.194752	0.0511312	3.80886	0.000139607	0.0417388
Plekha2	715.019	0.435437	0.114288	3.80999	0.000138973	0.0417388
Mmp15	413.865	-0.349195	0.0916683	-3.80934	0.000139341	0.0417388
Dsp	1178.34	0.544114	0.14419	3.77358	0.000160923	0.0445524
St3gal1	673.142	-0.378626	0.100663	-3.76132	0.000169019	0.0445524
Gpd1	2702.83	0.213664	0.0567566	3.76457	0.000166836	0.0445524
Pfn2	9321.23	0.118444	0.0314979	3.76037	0.000169666	0.0445524
Xylt1	418.572	-0.375777	0.0995071	-3.77639	0.000159119	0.0445524
Cbl	649.556	-0.425058	0.112574	-3.77582	0.000159482	0.0445524
Abi1	2961.57	0.15299	0.0408475	3.74539	0.000180113	0.0450904
Epha10	964.172	0.32097	0.0856366	3.74805	0.000178218	0.0450904
Cldn2	64.9418	-3.93555	1.05108	-3.74428	0.000180914	0.0450904
Cntnap4	514.563	-0.345347	0.0924709	-3.73466	0.000187971	0.0453134
Ttc21a	44.459	-1.31002	0.350553	-3.73702	0.000186217	0.0453134
E330009J07Rik	258.733	-0.386563	0.10367	-3.7288	0.000192393	0.0456313
Hmgcr	1692.32	-0.193273	0.0520553	-3.71285	0.000204939	0.0478353
Actr3	4979.67	0.128373	0.0346623	3.70353	0.000212623	0.0488534
